# Supplementary material for: Commensal microbe-derived acetate suppresses NAFLD/NASH development via hepatic FFAR2 signalling in mice
Source: Microbiome. 2021 Sep 16;9:188. doi: 10.1186/s40168-021-01125-7 (PMC8447789; doi:10.1186/s40168-021-01125-7)
Supplement: Supplementary file 3 — Additional file 2: Supplementary Table 1. Composition of diets used in the experiment. Supplementary Table 2. Summary of differential abundance. Most abundant group in three groups were highlighted. Supplementary Table 3. Composition of diets used in the experiment. Supplementary Table 4. Antibodies used for flow cytometry. Supplementary Table 5. Probes used for quantitative real-time PCR. Supplementary Table 6. Primers of 16S rRNA and sequence used in the present study. [file 40168_2021_1125_MOESM3_ESM.xlsx]

## Sheet: SupplTable1
Supplementary Table 1. Composition of diets used in the experiment
Diet	HFC (#D09100301)		LFC (#D09100304 )		HFC+IN		HAMSA		HAMSP		HAMSB
Ingredient	g	kcal	g	kcal	g	kcal	g	kcal	g	kcal	g	kcal
Casein	200	800	200	800	200	800	200	800	200	800	200	800
L-Cystine	3	12	3	12	3	12	3	12	3	12	3	12
Corn Starch	0	0	350	1400	0	0	0	0	0	0	0	0
Maltodextrin 10	100	400	85	340	100	400	100	400	100	400	100	400
Fructose	200	800	0	0	200	800	200	800	200	800	200	800
Glucose	0	0	169	676	0	0	0	0	0	0	0	0
Sucrose	96	384	96	384	58.8	235	96.2	385	96.2	385	96.2	385
Cellulose, BW200	50	0	50	0	0	0	0	0	0	0	0	0
Inulin	0	0	0	0	100	150	0	0	0	0	0	0
HAMSA	0	0	0	0	0	0	150	0	150	0	150	0
HAMSP	0	0	0	0	0	0	0	0	0	0	0	0
HAMSB	0	0	0	0	0	0	0	0	0	0	0	0
Soybean Oil	25	225	25	225	25	225	25	225	25	225	25	225
Primex Shortening	135	1215	0	0	135	1215	135	1215	135	1215	135	1215
Lard	20	180	20	180	20	180	20	180	20	180	20	180
Mineral Mix S10026	10	0	10	0	10	0	10	0	10	0	10	0
Calcium Phosphate	13	0	13	0	13	0	13	0	13	0	13	0
Calcium Carbonate	5.5	0	5.5	0	5.5	0	5.5	0	5.5	0	5.5	0
Potassium Citrate	16.5	0	16.5	0	16.5	0	16.5	0	16.5	0	16.5	0
Vitamin Mix V10001	10	40	10	40	10	40	10	40	10	40	10	40
Choline Bitartrate	2	0	2	0	2	0	2	0	2	0	2	0
Cholesterol	18	0	0	0	18	0	18	0	18	0	18	0
Dye	0.05	0	0.05	0	0.05	0	0.05	0	0.05	0	0.05	0
Total	904.05	4056	1055.05	4057	916.85	4057	1044.25	4057	1044.25	4057	1044.25	4057

## Sheet: SupplTable2
Supplementary Table 2. Summray of differential abundance. Most abundant group in three groups were highlighted.
Taxonomy	Centered-log ratio count of bacteria			kw.ep	kw.eBH	glm.ep	glm.eBH
	LFC	HFC	HFC+IN
p__Firmicutes;c__Clostridia;o__Clostridiales;f__Ruminococcaceae;g__uncultured	8.04536	6.75691	4.59416	0.000184458	0.00310389	1.245e-07	1.31422e-06
p__Firmicutes;c__Clostridia;o__Clostridiales;f__Ruminococcaceae;g__Ruminiclostridium 9	7.50738	6.4554	4.44296	0.000408393	0.00330665	1.3237e-07	1.39764e-06
p__Proteobacteria;c__Deltaproteobacteria;o__Desulfovibrionales;f__Desulfovibrionaceae;g__uncultured	10.3576	10.1471	6.92903	0.000453595	0.00317783	1.32541e-07	1.5062e-06
p__Firmicutes;c__Clostridia;o__Clostridiales;f__Lachnospiraceae;g__Blautia	6.90399	7.18176	10.3981	0.000978573	0.0050534	2.56877e-07	2.53681e-06
p__Bacteroidetes;c__Bacteroidia;o__Bacteroidales;f__Bacteroidaceae;g__Bacteroides	8.25153	8.68379	10.6111	0.000267619	0.00314369	4.18578e-07	3.59215e-06
p__Firmicutes;c__Bacilli;o__Lactobacillales;f__Lactobacillaceae;g__Lactobacillus	4.42078	5.43044	10.2187	0.000427964	0.00319209	1.09799e-06	8.19877e-06
p__Firmicutes;c__Clostridia;o__Clostridiales;f__Lachnospiraceae;g__Lachnospiraceae NK4A136 group	10.3181	9.29342	7.66218	0.000488336	0.0035311	1.48529e-06	1.0464e-05
p__Firmicutes;c__Clostridia;o__Clostridiales;f__Lachnospiraceae;g__A2	6.98002	3.81036	-4.18664	0.000220209	0.00311321	2.16661e-06	1.10714e-05
p__Firmicutes;c__Clostridia;o__Clostridiales;f__Lachnospiraceae;g__Roseburia	6.72638	6.84039	0.855882	0.000444075	0.00317129	3.60344e-06	1.41342e-05
p__Verrucomicrobia;c__Verrucomicrobiae;o__Verrucomicrobiales;f__Akkermansiaceae;g__Akkermansia	-2.68935	-4.122	6.38235	0.000403666	0.00316042	8.02656e-06	4.17762e-05
p__Bacteroidetes;c__Bacteroidia;o__Bacteroidales;f__Prevotellaceae;g__Alloprevotella	4.09962	7.32503	7.13925	0.000809583	0.0044245	8.49211e-06	5.08393e-05
p__Firmicutes;c__Clostridia;o__Clostridiales;f__Ruminococcaceae;g__Anaerotruncus	4.59761	5.91199	0.818697	8.99602e-05	0.00310098	3.3987e-05	0.000114498
p__Firmicutes;c__Clostridia;o__Clostridiales;f__Ruminococcaceae;g__Ruminiclostridium 5	6.29059	-0.239828	0.0644189	0.000327368	0.00313611	3.60431e-05	0.000145286
p__Firmicutes;c__Clostridia;o__Clostridiales;f__Ruminococcaceae;g__Butyricicoccus	2.11872	2.80501	-3.40221	0.000416193	0.00342344	3.51027e-05	0.000157258
p__Firmicutes;c__Clostridia;o__Clostridiales;f__Lachnospiraceae;g__Lachnospiraceae UCG-006	4.69043	3.42645	0.298222	0.000258167	0.0031534	8.27697e-05	0.000312362
p__Bacteroidetes;c__Bacteroidia;o__Bacteroidales;f__Muribaculaceae;g__Muribaculum	2.37552	-0.9498	3.36558	0.000333847	0.00326852	0.000114494	0.000417819
p__Firmicutes;c__Clostridia;o__Clostridiales;f__Clostridiaceae 1;g__Clostridium sensu stricto 1	-3.43253	5.16107	5.05411	0.00113763	0.00560488	0.000198158	0.000431459
p__Firmicutes;c__Clostridia;o__Clostridiales;f__Lachnospiraceae;g__Acetatifactor	5.57248	6.46094	2.77381	0.000301499	0.00315524	0.000212129	0.000744379
p__Firmicutes;c__Bacilli;o__Lactobacillales;f__Streptococcaceae;g__Lactococcus	5.6776	7.41138	5.70239	0.00416205	0.0151089	0.000303436	0.00130546
p__Firmicutes;c__Clostridia;o__Clostridiales;f__Peptococcaceae;g__Peptococcus	2.51869	-4.00256	-1.08013	0.000821689	0.00464086	0.00066228	0.00209939
p__Proteobacteria;c__Deltaproteobacteria;o__Desulfovibrionales;f__Desulfovibrionaceae;g__Bilophila	2.08348	-3.41725	-1.35743	0.000780349	0.00443974	0.000774995	0.00254786
p__Firmicutes;c__Clostridia;o__Clostridiales;f__Lachnospiraceae;g__ASF356	-1.55671	-1.86527	4.5531	0.0033592	0.0121431	0.00145896	0.00306419
p__Bacteroidetes;c__Bacteroidia;o__Bacteroidales;f__Muribaculaceae;g__uncultured Bacteroidales bacterium	-0.501177	1.0263	3.82151	0.000939458	0.00497672	0.00174563	0.00509068
p__Firmicutes;c__Erysipelotrichia;o__Erysipelotrichales;f__Erysipelotrichaceae;g__Candidatus Stoquefichus	-4.23979	-2.9906	1.47183	0.00266384	0.00993002	0.00179348	0.00544284
p__Firmicutes;c__Erysipelotrichia;o__Erysipelotrichales;f__Erysipelotrichaceae;g__Turicibacter	-4.29683	2.85204	-0.703401	0.00424235	0.0148668	0.00228667	0.00669012
p__Bacteroidetes;c__Bacteroidia;o__Bacteroidales;f__Muribaculaceae;g__uncultured bacterium	7.20055	6.19616	7.59257	0.0104323	0.0295397	0.00239291	0.00750124
p__Firmicutes;c__Clostridia;o__Clostridiales;f__Ruminococcaceae;g__[Eubacterium] coprostanoligenes group	5.70772	1.69225	5.05998	0.0119558	0.033664	0.00427622	0.0126229
p__Actinobacteria;c__Coriobacteriia;o__Coriobacteriales;f__Eggerthellaceae;g__Enterorhabdus	0.6081	2.83537	2.2085	0.0125504	0.0324961	0.00473539	0.0128236
p__Firmicutes;c__Clostridia;o__Clostridiales;f__Ruminococcaceae;g__Negativibacillus	-2.1723	1.82289	-1.64389	0.00564539	0.0177236	0.00642723	0.0163535
p__Firmicutes;c__Clostridia;o__Clostridiales;f__Lachnospiraceae;g__Lachnoclostridium	6.23294	5.63016	4.3994	0.0193464	0.0484626	0.00844298	0.0230459
p__Bacteroidetes;c__Bacteroidia;o__Bacteroidales;f__Rikenellaceae;g__Rikenellaceae RC9 gut group	2.53306	2.64259	-4.60628	0.00817415	0.0245422	0.0128908	0.0264902
p__Firmicutes;c__Bacilli;o__Bacillales;f__Staphylococcaceae;g__Staphylococcus	-2.7958	1.0586	-0.577335	0.00810414	0.02352	0.0136754	0.0274244
p__Proteobacteria;c__Deltaproteobacteria;o__Desulfovibrionales;f__Desulfovibrionaceae;g__Desulfovibrio	4.73698	1.95379	1.72007	0.0042311	0.0149752	0.0174204	0.0371909
p__Firmicutes;c__Clostridia;o__Clostridiales;f__Family XIII;g__Anaerovorax	-2.23248	-0.296857	-4.99274	0.0205451	0.0448112	0.019803	0.0414489
p__Firmicutes;c__Clostridia;o__Clostridiales;f__Family XIII;g__[Eubacterium] brachy group	1.99801	-0.335818	-0.491701	0.0129322	0.0321361	0.0204379	0.0427856
p__Firmicutes;c__Erysipelotrichia;o__Erysipelotrichales;f__Erysipelotrichaceae;g__Erysipelatoclostridium	-1.88866	1.91195	-0.432225	0.00798741	0.0239557	0.0244435	0.0441999
p__Actinobacteria;c__Coriobacteriia;o__Coriobacteriales;f__Eggerthellaceae;g__Parvibacter	-2.30048	1.37326	2.48527	0.0170888	0.0420704	0.0243411	0.045583

## Sheet: SuppleTable3
Supplementary Table 3. Composition of diets used in the experiment
Diet	Cellulose Diet (AIN-93G) #D10012G		Inulin Diet
Ingredient	g	kcal	g	kcal
Casein	200	800	200	800
L-Cystine	3	12	3	12
Corn Starch	397.486	1590	378.786	1515
Maltodextrin 10	132	528	132	528
Sucrose	100	400	100	400
Inulin	0	0	50	75
Cellulose	50	0	0	0
Soybean Oil	70	630	70	630
t-Butylhydroquinone	0.014	0	0.014	0
Mineral Mix S10022G	35	0	35	0
Vitamin Mix V10037	10	40	10	40
Choline Bitartrate	2.5	0	2.5	0
Dye	0	0	0.05	0
Total	1000	4000	981.35	4000

## Sheet: SuppleTable4
Supplementary Table 4. Antibodies used for flow cytometry
Antigen	Clone	Supplier
CD11b	M1/70	BD
F4/80	BM8	Thermo
CD8α	53-6.7	BD
TCRβ	H57-597	Thermo
CD44	IM7	Biolegend
CD62L	MEL-14	BD
7-AAD	-	BD

## Sheet: SuppleTable5
Supplementary Table 5. Probes used for quantitative real-time PCR
Target mouse gene	Catalogue ID
Ccl2	Mm.PT.58.42151692
Acat2	Mm.PT.58.16320644
Tgfb1	Mm.PT.58.11254750
Gpr43	Mm.PT.58.32870135
Rsp18	Mm.PT.58.12109666

## Sheet: SupplTable6
Supplementary Table 6 . Primers of 16S rRNA and sequence used in the present study.
	Primer name	Primer sequence (5'-3')
16S rRNA	27F	AGAGTTTGATCMTGGCTCAG
	1492R	TACGGYTACCTTGTTACGACTT
Sequencing	518F	CCAGCAGCCGCGGTAAT
	800R	TACCAGGGTATCTAATCC
