# Supplementary material for: Commensal microbe-derived acetate suppresses NAFLD/NASH development via hepatic FFAR2 signalling in mice
Source: Microbiome. 2021 Sep 16;9:188. doi: 10.1186/s40168-021-01125-7 (PMC8447789; doi:10.1186/s40168-021-01125-7)
Supplement: Supplementary file 4 — Additional file 3: Supplementary Table 7. Summary of statistical analysis. Exact p-values of test estimates and effect size (related to Fig. 1). Supplementary Table 8. Summary of statistical analysis. Exact p-values of test estimates and effect size (related to Fig. 2). Supplementary Table 9. Summary of statistical analysis. Exact p-values of test estimates and effect size (related to Fig. 3). Supplementary Table 10. Summary of statistical analysis. Exact p-values of test estimates and effect size (related to Fig. 4). Supplementary Table 11. Summary of statistical analysis. Exact p-values of test estimates and effect size (related to Fig. 5). Supplementary Table 12. Summary of statistical analysis. Exact p-values of test estimates and effect size (related to Fig. 6). Supplementary Table 13. Summary of statistical analysis. Exact p-values of test estimates and effect size [file 40168_2021_1125_MOESM4_ESM.xlsx]

## Sheet: Table S7
Supplementary Table 7. Summary of statistical analysis. Exact p-values of test estimates and effect size (related to Fig. 1)
Figure		ANOVA pvalue	Tukey pvalue			Effect size (Cohen's d)
			HFC-LFC	HFC+IN-LFC	HFC+IN-HFC	LFC - HFC	LFC - HFC+IN	HFC - HFC+IN
Fig1a	Body weight	1.59364e-05	1.0196e-05	0.0250865	0.00461421	3.67825	1.42469	2.06279
Fig1b	Liver weight	1.48727e-06	7.09539e-06	0.993184	5.72131e-06	3.08172	0.111154	3.17466
Fig1c	Epididymal fat	5.24394e-08	4.16493e-08	0.0150622	1.04389e-05	7.85632	1.49725	3.06123
Fig1d	Plasma TCHO	1.67601e-08	5.58162e-08	0.827312	1.45596e-07	4.59373	0.444728	3.82321
Fig1e	TG	0.000341645	0.000266288	0.222139	0.0114513	3.5455	0.89278	1.49377
Fig1f	Plasma ALT	7.56608e-09	7.36226e-09	8.549e-07	0.0222149	3.14749	1.94588	1.49403
Fig1g1	%Macrophage	0.000192617	0.000272919	0.854258	0.00201451	2.54119	0.612238	1.96879
Fig1g2	%CD44+ CD62L-	6.94757e-05	0.000161927	0.489117	0.000250404	4.23332	0.871539	4.13408
Fig1h	Ccl2	1.65425e-08	1.06419e-08	1.47717e-05	0.00146525	5.17555	5.6288	1.87662
Fig1j	Acta2	1.8083e-07	1.12241e-07	0.000164893	0.00310594	6.51641	1.81529	2.48885
Fig1k	Tgfb1	2.53793e-06	1.897e-06	0.000345593	0.0467006	4.45706	2.96369	1.15656

## Sheet: Table S8
Supplementary Table 8. Summary of statistical analysis. Exact p-values of test estimates and effect size (related to Fig. 2)
Figure		ANOVA pvalue	Tukey pvalue			Effect size (Cohen's d)
			HFC-LFC	HFC+IN-LFC	HFC+IN-HFC	LFC - HFC	LFC - HFC+IN	HFC - HFC+IN
Fig2a	shannon	0.00396426	0.999637	0.00933332	0.00880396	0.0154479	1.42398	1.68043
Fig2b	chao1	0.788138	0.969351	0.775531	0.896812	0.260368	0.285539	0.191174
Fig2g	CecalAcetate	0.000296833	0.10813	0.000196311	0.0277241	1.49967	2.2333	1.45078
Fig2g	CecalPropionate	3.2828e-10	0.00904923	2.82931e-10	7.19427e-08	2.02113	6.18768	4.53088
Fig2g	CecalButyrate	0.00890277	0.986547	0.0185524	0.0164491	0.131857	1.39846	1.45791
Fig2h	PlasmaAceate	1.68233e-05	0.901606	3.42186e-05	0.000229999	0.997162	2.26809	1.96229
Fig2h	PlasmaPropionate	7.19292e-07	0.704308	7.15941e-06	2.9069e-06	0.905851	2.57102	2.82938
Fig2h	PlasmaButyrate	0.000796453	0.455847	0.0100215	0.000917495	1.29607	1.31176	1.83258
SuppFig2a	pielou	0.00324521	0.899403	0.0131467	0.0048167	0.233007	1.38814	1.96408
SuppFig2b	invsimpson	0.159416	0.995486	0.233139	0.201052	0.0430376	0.823733	0.968712
SuppFig2c	lambda_plus	5.77585e-05	0.407681	6.19746e-05	0.00132977	0.793741	2.88491	1.72279

## Sheet: Table S9
Supplementary Table 9. Summary of statistical analysis. Exact p-values of test estimates and effect size (related to Fig. 3)
Figure		ANOVA pvalue	Tukey pvalue						Effect size (Cohen's d)
			HAMSA-HFC	HAMSP-HFC	HAMSB-HFC	HAMSP-HAMSA	HAMSB-HAMSA	HAMSB-HAMSP	HFC - HAMSA	HFC - HAMSP	HFC - HAMSB	HAMSA - HAMSP	HAMSA - HAMSB	HAMSP - HAMSB
Fig3a	Acetate	2.37195e-11	7.87337e-12	2.2443e-05	0.00072937	8.95066e-06	5.27177e-07	0.674431	4.13277	3.90488	3.50904	2.10828	2.54137	0.788977
Fig3a	Propionate	3.27932e-14	4.03994e-05	1.12133e-13	0.034612	5.45907e-09	0.0838949	1.76679e-11	2.42301	6.7697	2.88636	2.95046	1.06935	5.1262
Fig3a	Butyrate	3.41416e-15	0.000717198	0.00757399	6.51701e-14	0.799009	1.60464e-11	2.05314e-12	2.76641	2.37334	6.56844	0.43177	4.04254	4.47683
Fig3b	Body weight	0.000167378	0.000348854	0.194935	1	0.122006	0.000912777	0.245059	2.98136	0.983573	0.00138842	1.46435	2.69559	0.881229
Fig3c	Liver weight	0.00134124	0.00474331	0.973898	0.978592	0.0267701	0.00359903	0.868893	2.56748	0.191576	0.223327	1.53856	2.62072	0.335286
Fig3d	Epididymal fatr	0.00487856	0.0126959	0.999999	1	0.0242061	0.0228776	0.999996	2.35872	0.0067094	0.00829099	1.28858	2.07644	0.00973017
Fig3e	Plasma TCHO	0.013648	0.0163484	0.975887	0.960148	0.0729749	0.0862512	0.999846	2.06445	0.203397	0.299123	1.23986	1.45057	0.0338839

## Sheet: Table S10
Supplementary Table 10. Summary of statistical analysis. Exact p-values of test estimates and effect size (related to Fig. 4)
Figure		Kruskal-Wallis pvalue	Steel-Dwass pvalue			Effect size (Cohen's d)
			BA - BP	BA - Mix	BP - Mix	BA - BP	BA - Mix	BP - Mix
Fig4a	Feces-Cel-Acetate	0.925961	0.955103	0.955103	0.955103	0.278623	0.273937	0.536488
Fig4a	Feces-Cel-Propionate	0.00727671	0.0545006	0.0545006	0.0545006	4.28546	1.9668	5.78336
Fig4b	Feces-Inu-Acetate	0.00911529	0.318645	0.0380346	0.0380346	1.17487	7.99367	3.98468
Fig4b	Feces-Inu-Propionate	0.0211283	0.0545006	1	0.0380346	4.76662	0.290358	4.04333
Fig4c	Cecum-Cel-Acetate	0.0249144	0.0545006	0.0545006	1	5.15768	4.66199	0.261171
Fig4c	Cecum-Cel-Propionate	0.00727671	0.0545006	0.0545006	0.0545006	5.01597	1.88083	11.2189
Fig4d	Cecum-Inu-Acetate	0.00479271	0.0545006	0.0380346	0.0380346	5.78845	6.37914	2.45213
Fig4d	Cecum-Inu-Propionate	0.0102133	0.0545006	0.199646	0.0380346	5.75299	1.53463	10.3675

## Sheet: Table S11
Supplementary Table 11. Summary of statistical analysis. Exact p-values of test estimates and effect size (related to Fig. 5)
Figure		ANOVA pvalu	Tukey pvalue						Effect size (Cohen's d)
			HFC-KO-HFC-WT	IN-WT-HFC-WT	IN-KO-HFC-WT	IN-WT-HFC-KO	IN-KO-HFC-KO	IN-KO-IN-WT	HFC-WT - HFC-KO	HFC-WT - IN-WT	HFC-WT - IN-KO	HFC-KO - IN-WT	HFC-KO - IN-KO	IN-WT - IN-KO
Fig5a	Liver weight	1.08932e-07	0.00203794	0.000196143	0.449749	4.45363e-08	0.000115852	0.0131304	2.0261	2.41687	0.737779	5.61684	3.62162	2.12513
Fig5b	Plasma TCHO	6.00024e-11	0.005193	3.59472e-07	0.000996689	7.28593e-11	4.62568e-08	0.0120864	1.73294	3.42343	1.80864	8.84778	5.02155	1.97671
Fig5c	Liver TCHO	0.0017603	0.0200186	0.912621	0.125485	0.00385048	0.812643	0.0301529	2.18633	0.3036	1.22986	1.916	0.523189	1.27947
Fig5d	Plasma ALT	5.35307e-06	0.0125289	0.0428321	0.264078	7.34922e-06	6.55292e-05	0.731454	1.40082	1.20927	0.77652	4.86644	3.70732	0.779497
SuppFig4a	Body weight	0.388766	0.996737	0.387897	0.771409	0.648973	0.903515	0.981611	0.110116	0.840594	0.499316	0.734083	0.382681	0.246568
SuppFig4b	Liver weight	0.0275594	0.75769	0.14696	0.590267	0.0321825	0.202613	0.941253	0.656349	1.4597	0.574011	2.13774	1.05285	0.610697
SuppFig4c	Plasma TCHO	0.0290861	0.867361	0.139912	0.0277378	0.682811	0.205476	0.596444	0.282649	1.82739	1.56643	0.967613	0.878009	0.430333
SuppFig4d	Plasma ALT	0.00104592	0.0428748	0.244452	0.949908	0.000519527	0.193153	0.145133	1.33356	0.935399	0.275904	2.74818	1.19701	1.49428
SuppFig5b	Body weight	0.000836649	0.280452	0.00286669	0.00227224	0.158583	0.133747	0.999733	0.97239	2.19383	2.02048	1.37689	1.24802	0.0505275
SuppFig5c	Epididymal fat	0.00468205	0.975825	0.11403	0.00702749	0.253278	0.0218268	0.635697	0.572703	1.10971	2.28126	0.891299	2.20676	0.565132
SuppFig5d	Plasma TG	0.0185542	0.0859842	0.049553	0.0199884	0.98468	0.900958	0.989227	1.39196	1.2317	1.65037	0.119681	0.422267	0.198814

## Sheet: Table S12
Supplementary Table 12. Summary of statistical analysis. Exact p-values of test estimates and effect size (related to Fig. 6)
Figure		t-test pvalue	Effect size (Cohen's d)
Fig6a	OGTT_0	0.543366	0.313911
Fig6a	OGTT_15	0.383339	0.453559
Fig6a	OGTT_30	0.119583	0.835462
Fig6a	OGTT_60	0.523253	0.329953
Fig6a	OGTT_120	0.357051	0.479962
Fig6b	HOMA-IR	0.866218	0.0919976
Fig6c	PTT_0	0.00176434	1.94068
Fig6c	PTT_15	0.00235126	1.86743
Fig6c	PTT_30	0.000323654	2.38265
Fig6c	PTT_60	0.00115111	2.05027
Fig6c	PTT_120	0.044691	1.11115
Fig6d	Liver (WT)	0.00178065	6.04038
Fig6d	Liver (KO)	0.854493	0.159667
Fig6d	Muscle (WT)	0.0153972	3.31185
Fig6d	Muscle (KO)	0.0197946	3.06909
Fig6d	EpididymalFat (WT)	0.000500654	8.41218
Fig6d	EpididymalFat (KO)	0.000536246	8.26447
Fig6e	PTT_0	0.798672	0.129984
Fig6e	PTT_20	0.74653	0.164835
Fig6e	PTT_40	0.919229	0.0516253
Fig6e	PTT_80	0.742466	0.167585
Fig6e	PTT_120	0.0301908	1.2058
Fig6f	Fig6f	0.0426722	1.16274
FIg6g	Fig6g	0.0656533	1.04027

## Sheet: Table S13-15
Supplementary Table 13. Summary of statistical analysis. Exact p-values of test estimates and effect size
Figure	Kruskal-Wallis pvalue	Steel-Dwass pvalue			Effect size (Cohen's d)
		LFC - HFC	LFC - HFC+IN	HFC - HFC+IN	LFC - HFC	LFC - HFC+IN	HFC - HFC+IN
Supplementary Fig. S1	7.657e-05	0.00129722	0.00139479	0.0223206	5.04269	5.85662	2.17886
Supplementary Table 14. Summary of statistical analysis. Exact p-values of test estimates and effect size
Figure	Kruskal-Wallis pvalue	Steel-Dwass pvalue						Effect size (Cohen's d)
		HFC - HAMSA	HFC - HAMSP	HFC - HAMSB	HAMSA - HAMSP	HAMSA - HAMSB	HAMSP - HAMSB	HFC - HAMSA	HFC - HAMSP	HFC - HAMSB	HAMSA - HAMSP	HAMSA - HAMSB	HAMSP - HAMSB
Fig. 3g	0.00875171	0.0235912	0.996447	0.985183	0.0767527	0.0328411	0.985855	1.81497	0.0762493	0.0898027	1.64286	1.89059	0
Supplementary Table 15. Summary of statistical analysis. Exact p-values of test estimates and effect size
Figure	Kruskal-Wallis pvalue	Steel-Dwass pvalue						Effect size (Cohen's d)
		HFC-WT - HFC-KO	HFC-WT - IN-WT	HFC-WT - IN-KO	HFC-KO - IN-WT	HFC-KO - IN-KO	IN-WT - IN-KO	HFC-WT - HFC-KO	HFC-WT - IN-WT	HFC-WT - IN-KO	HFC-KO - IN-WT	HFC-KO - IN-KO	IN-WT - IN-KO
Supplementary Fig. S5a	0.000240768	0.70844	0.0370812	0.877972	0.00231976	0.24524	0.00837204	0.534522	1.74893	0	3.35099	1.13389	2.37967
